# Supplementary material for: Enhanced Antibacterial and Anti-Inflammatory Activities of the Combination of Cannabis sativa and Propolis Extracts: An In Vitro Study
Source: Int J Mol Sci. 2025 Nov 19;26(22):11181. doi: 10.3390/ijms262211181 (PMC12652737; doi:10.3390/ijms262211181)
Supplement: Supplementary file 1 [file ijms-26-11181-s001.zip]

Archive with 2 entries (2 files):
- Supplementary File S1 COA CS.pdf
- Supplementary File S2 (Figures S1–S3).pdf
